# Supplementary material for: Screening for long noncoding RNAs associated with oral squamous cell carcinoma reveals the potentially oncogenic actions of DLEU1
Source: Cell Death Dis. 2018 Aug 1;9(8):826. doi: 10.1038/s41419-018-0893-2 (PMC6070574; doi:10.1038/s41419-018-0893-2)
Supplement: Supplementary file 2 — Supplementary Table 1 [file 41419_2018_893_MOESM2_ESM.xlsx]

## Sheet: >2-fold in 3 OSCC cell lines
Supplementary Table 1. Genes whose expression was altered by DLEU1 knockdown in OSCC cell lines
		HSC3	Ca9-22	KON
		Fold change	Fold change	Fold change
Probe Name	Gene Symbol	(siDLEU1/siCtrl)	(siDLEU1/siCtrl)	(siDLEU1/siCtrl)
A_21_P0000744	LOC100506844	-4.12775	-3.29828	-3.99285
A_33_P3209386	TXNDC17	-3.82289	-2.78417	-5.09785
A_24_P252575	RABGAP1	-2.4817	-3.4287	-2.65235
A_33_P3228722		-2.46282	-2.31085	-4.03613
A_23_P106675	PLCG2	3.91609	-3.2674	-2.96417
A_23_P72096	IL1A	-4.66849	-7.21134	-9.01481
A_23_P110961	MPC1	-6.98116	-8.8499	-11.381
A_23_P213518	CAST	2.24424	2.16449	2.27889
A_33_P3238290	FAM65C	6.75892	2.57316	6.96244
A_23_P12363	ROR1	7.22245	3.54427	4.54834
A_23_P95930	HMGA2	-3.8259	-2.54343	-4.67765
A_33_P3349774	LSM14B	-3.71428	-3.90601	-3.83422
A_23_P115366	CMPK1	-6.72678	-10.9644	-15.097
A_23_P104054	SUCO	2.68051	3.1457	2.83523
A_33_P3423631	WHSC1	-5.55866	-10.7536	-5.18236
A_23_P115922	EIF4EBP2	4.86742	5.2291	5.07669
A_23_P23296	PKP1	-2.58842	-2.5713	-3.33832
A_23_P118894	PRR15L	14.8953	6.92134	35.0768
A_24_P185314	NAPG	3.13837	4.2916	3.58865
A_23_P135326	POLE3	-2.36367	-2.42784	-2.3535
A_23_P109072	SALL4	6.66005	10.3372	2.42961
A_23_P250283	RAB1A	2.10071	2.98336	2.55075
A_33_P3214665	MAP2	3.70072	6.06342	3.22086
A_23_P79518	IL1B	-8.42355	-8.15471	-12.9674
A_23_P11685	PLA2G4A	-2.52164	-2.12562	-3.06212
A_23_P145529	PKIB	7.26191	2.64507	3.92338
A_33_P3416882	ARL9	-6.2084	-2.50548	-5.3202
A_33_P3569555	ZNF503-AS1	9.7315	2.36061	7.0416
A_23_P98898	CDK2	-3.83477	-3.28863	-3.21133
A_23_P93690	MCM7	-2.03221	-2.43446	-2.00463
A_23_P130027	EPN3	-4.2222	-2.16514	-2.19068
A_24_P243776	ZNF277	-2.22053	-2.7686	-2.46911
A_23_P76488	EMP1	4.79084	3.20377	2.20295
A_23_P126613	AQP10	-28.5523	-14.7009	-3.26234
A_23_P378690	TMEM64	-3.09948	7.24498	-2.25422
A_23_P307544	PLXNA2	-2.40784	2.32539	2.65371
A_23_P206359	CDH1	8.68548	6.49976	7.6322
A_21_P0008324	XLOC_010807	2.02599	-23.0308	3.28045
A_33_P3316539	SLC7A2	3.60235	3.40025	-3.54098
A_24_P83586	MMACHC	-2.38874	-3.07379	-2.08256
A_24_P880043	PCGF5	2.44241	5.12563	3.21275
A_21_P0005963	LOC100507420	-2.72898	-2.49924	-3.80745
A_32_P29118	SEMA3D	2.87634	16.2881	2.76892
A_33_P3212490	DICER1	-3.08987	-3.51784	-2.07503
A_23_P54144	BMP4	9.93342	6.86746	2.78687
A_23_P119478	EBI3	7.54083	2.7623	4.52525
A_23_P210554	SPATA2	-2.06219	-2.33345	-2.1661
A_33_P3415663	MBLAC2	-2.73736	-2.5875	-3.85991
A_23_P204087	OAS2	-3.1592	-29.1907	-6.25366
A_33_P3267305	ANKRD52	-2.76172	-5.47883	-3.72238
A_24_P331704	KRT80	12.425	3.47094	3.02383
A_23_P62953	PBX1	4.21088	3.63608	3.44145
A_33_P3333810	UBE2V2	3.1298	5.83373	4.34687
A_23_P8253	RAET1E	-2.36358	-15.9174	-4.70976
A_23_P117582	JDP2	3.77752	4.05998	3.1492
A_23_P119778	SLC39A10	2.6007	2.00248	2.44601
A_24_P648176	LYRM5	-2.31705	-3.16659	-6.6864
A_24_P401601		5.46502	4.94764	3.59007
A_23_P210886		2.57592	2.67046	2.04601
A_23_P110712	DUSP1	3.44448	3.57026	4.36599
A_23_P329962	SUN3	2.16204	3.11168	2.03322
A_23_P252981	ACE2	5.78126	2.1392	-3.04128
A_19_P00315538	LOC101929470	10.8128	-2.39502	-3.54493
A_21_P0010363		-3.56021	-3.1535	-3.13873
A_24_P96593	EVI5	2.1426	3.94892	4.12305
A_33_P3243449	CD70	76.6561	20.8368	9.74387
A_23_P10081	ARL13B	-4.71072	-3.4297	-5.87267
A_23_P162746	CRYL1	-3.07072	-2.65723	-4.12227
A_23_P68423	JPH2	3.43887	6.63493	3.98959
A_33_P3274935	HID1	4.75433	2.36984	2.54578
A_33_P3305458	ATF6B	-2.64765	-4.60514	-5.15477
A_33_P3258223	MCM7	-2.13806	-2.76252	-2.05569
A_24_P376422	LOC102724229	5.25092	16.3244	2.9404
A_23_P115872	CEP55	-2.89926	-2.47121	-2.31476
A_33_P3211213	TSEN34	-2.33894	-3.24307	-3.00116
A_23_P111888	CTHRC1	-6.11837	-3.90675	-5.11927
A_23_P126103	CTH	86.5287	3.58761	4.57417
A_23_P347632	MTSS1	-3.19071	-2.71431	-6.49446
A_23_P329573	ITGB2	2.19466	2.5152	2.30005
A_23_P20558	CDC37L1	-2.74528	-2.60855	-3.18048
A_24_P341674	DIO2	26.8385	7.47618	2.35387
A_33_P3369393	NCF1	-3.33927	2.78056	-2.60631
A_23_P107211	RAB5C	-2.63851	-3.27609	-4.33051
A_23_P17065	CCL20	4.46166	2.20316	-3.27887
A_33_P3417589		5.82297	2.62358	15.3315
A_23_P336198	GLCCI1	3.46816	3.00063	6.8483
A_33_P3257187	PRKAA1	-2.18396	-2.26951	-2.73333
A_33_P3316273	CCL3	5.12602	-2.56843	-3.79374
A_24_P175176	PHTF2	2.43359	3.38826	3.46062
A_23_P320578	RGS16	4.11785	2.02994	3.69206
A_23_P87532	CAPRIN2	-4.19698	-2.36538	-3.54242
A_23_P105833	BIVM	-2.18502	-3.18335	-2.47154
A_23_P205370	ASB2	-10.0617	-4.24634	-4.8727
A_23_P390148	RALGPS1	4.57841	2.31864	5.95689
A_23_P159974	KLHL13	-2.22219	-2.71015	-2.30484
A_33_P3374190	INPP5A	2.99161	3.51951	3.16049
A_24_P107859	SPRED1	-3.18173	-2.52403	-2.75021
A_23_P128073	SMARCC2	-2.3807	-2.29505	-2.34854
A_21_P0013080	C6orf132	4.00074	3.3897	2.65865
A_33_P3228593	WDR45	3.73061	2.4609	5.46398
A_23_P142714	SLC25A12	-3.79524	-3.06522	-4.98299
A_23_P94800	S100A4	11.6668	3.60781	3.63023
A_33_P3342126	PRDM8	-3.45008	-16.736	-6.31394
A_23_P102731	SMOX	4.14801	2.29283	3.69416
A_19_P00317904	FLJ25917	3.25353	2.46359	2.93295
A_24_P273756	TP63	-5.1732	-6.39564	-5.08594
A_23_P87238	SAA4	2.31507	2.01531	-3.92866
A_32_P117354	LIMCH1	5.60867	3.12554	2.26243
A_23_P7732	CETN3	-2.51034	-2.11014	-2.49682
A_23_P106080	RNASE7	-2.56907	-2.06765	-7.35561
A_23_P368996	LRRC56	-2.02152	-2.40309	-5.68389
A_23_P118722	ASGR1	2.3032	4.07607	2.01967
A_21_P0010632	XLOC_014512	3.04804	2.42571	2.29851
A_32_P4199	RNF152	-7.93228	-2.79949	-4.6172
A_24_P160969	TP53I11	5.28324	-70.9134	2.6376
A_24_P921321	PTPRJ	5.40959	3.20639	3.1811
A_21_P0000773	LOC100505817	30.3779	3.75203	7.25178
A_23_P333852	TTLL11	-2.70845	-4.2199	-2.1399
A_24_P936145	GNAO1	-20.5958	-2.10687	2.04518
A_23_P113634	CBFB	-2.0931	-2.8804	-2.00461
A_33_P3369761	PDP1	2.48486	2.09355	2.58287
A_23_P162589	VDR	-4.59204	-2.68331	-3.66869
A_23_P1691	MMP1	6.80586	2.21954	10.7466
A_23_P144337	CCRN4L	22.4984	3.35763	2.24134
A_33_P3336198	BRICD5	4.06925	2.31769	2.76699
A_23_P29773	LAMP3	-7.0075	-13.275	-4.26828
A_21_P0004503	LOC257396	-4.86986	-2.12598	-2.44129
A_32_P83784	ARAP2	-2.22917	-3.03177	-2.43642
A_33_P3410599	FAM46A	9.48397	7.9422	13.0431
A_24_P81900	SLC2A3	9.725	24.381	2.24195
A_23_P60387	NOTCH1	2.02054	2.33313	2.07236
A_23_P131676	ACKR3	-14.6986	-4.24402	-2.08336
A_32_P7015	TSPAN15	3.60344	4.9574	3.21311
A_21_P0012185		2.22635	3.91873	2.53756
A_23_P16944	SDC1	-3.28646	-4.31148	-3.69824
A_24_P391431	TAF9B	2.01164	2.4423	2.91347
A_23_P157038	CNPY4	-5.34108	-2.00097	-6.30678
A_23_P119943	IGFBP2	2.48189	-6.39888	4.49214
A_23_P72503	KLHL2	2.15856	5.7797	4.36628
A_33_P3407324	GULP1	8.19481	14.2961	3.72083
A_23_P68851	KREMEN1	-4.06723	-2.93127	-3.24797
A_23_P255663	MANEA	-8.74271	-3.3521	-8.67168
A_23_P502797	WDFY1	-3.407	-3.12861	-3.29554
A_23_P117146	PRDM4	-2.8906	-2.76612	-4.1639
A_33_P3294509	CD44	-12.0771	-7.51245	-7.63376
A_21_P0014261	LOC102723539	5.58195	3.49615	2.18551
A_23_P502035	GALT	-2.39233	-2.0174	-2.88169
A_23_P34597	CDA	16.7827	6.20983	2.31938
A_33_P3231267		-3.03681	-2.16962	-2.23062
A_21_P0013564	CNTNAP3B	-2.0324	-2.70929	-2.4172
A_24_P169843		5.21995	2.68037	3.75729
A_23_P314760	PRKAG2	2.80056	4.63856	3.08278
A_23_P9883	NLRP3	-7.61914	-2.61587	-4.3688
A_33_P3314276	ASPHD1	-3.84746	-2.47624	-2.22551
A_23_P49145	ZG16	6.65279	54.0134	4.81925
A_24_P175612	SFXN2	-3.22699	-3.19672	-3.28373
A_23_P69310	CCRL2	5.97345	3.49565	2.14253
A_23_P61149	INPP5D	-3.84668	-15.7044	4.271
A_24_P228717	RAC2	-3.50317	-2.27995	-6.45699
A_21_P0014290	LOC100507480	3.25566	3.13593	2.8107
A_23_P162579	HSPB8	2.76803	2.55621	2.39935
A_21_P0007073	XLOC_008583	2.58104	-2.32181	2.22272
A_23_P91910	PLSCR4	8.8133	3.83136	15.6841
A_24_P940115	DLC1	3.82533	6.23598	3.59563
A_23_P20392	PSD3	2.48251	2.0453	2.27978
A_24_P356601	HEXIM1	3.86836	2.49622	2.39652
A_23_P28279	ACTR1B	-3.56226	-3.30442	-6.35361
A_24_P645765	KLHL42	-3.84249	-3.82982	-4.564
A_33_P3358745	SEPP1	2.28592	2.11557	3.97324
A_33_P3340154	DGCR14	2.8682	2.41668	3.20119
A_23_P79302	LYPD6B	5.71684	3.61568	7.02312
A_24_P56484	BRMS1L	-3.9599	-2.53744	-6.73026
A_33_P3323928	LINC00263	2.13056	-2.10709	2.67147
A_23_P146946	CST6	5.79766	4.54047	3.68648
A_21_P0000740	HIVEP3	-3.26568	-8.81396	-2.03112
A_23_P120594	ACSS1	-2.82445	-2.57017	-2.41752
A_23_P429082	SPTY2D1	2.68831	4.21243	5.16194
A_33_P3373765	DRD4	3.29613	4.3882	3.01725
A_23_P49499	ST6GALNAC2	-2.12865	-2.87947	-2.87258
A_32_P211248	LINC01405	63.9494	10.4826	9.81958
A_23_P77908	SLC47A2	-8.32865	-2.15409	-2.41817
A_33_P3323188	LOC728743	13.28	3.5552	4.37819
A_23_P324754	CEMIP	-5.81075	3.35877	-2.93876
A_23_P423482	FAM81A	-7.37351	-3.45478	-4.91665
A_21_P0003111	XLOC_003079	-2.3301	-2.41871	-5.59105
A_23_P373708	KRT18P55	4.02354	2.62649	3.03555
A_32_P78681	GLP2R	7.33036	3.06151	2.32172
A_23_P204947	GJB2	-4.88908	-3.4834	-2.10548
A_24_P56270	DYRK2	-2.68515	-2.02641	-2.02623
A_24_P226108	RBM47	2.33766	2.19322	5.76192
A_21_P0009210	XLOC_012077	-3.31683	-3.36242	-10.4847
A_23_P352435	RGS12	-4.93321	-3.01843	-4.49303
A_23_P209337	METTL21A	-3.38521	-6.38719	-4.28055
A_23_P363769	KRT86	21.8908	6.34768	3.83302
A_24_P898945	FAM210A	2.37959	2.84181	3.62027
A_33_P3360611	MPP2	-3.04447	2.97449	4.04169
A_23_P151337	DLEU1	-17.1424	-10.8484	-12.4177
A_23_P94754	TNFSF15	2.08108	-2.06449	3.59408
A_33_P3405789	TULP3	2.15983	4.14768	3.32198
A_33_P3406866	NFASC	-8.77382	-4.86686	-3.99258
A_33_P3209646	WDFY2	-2.53269	-3.13367	-3.22
A_23_P256172	NDUFAF3	-2.50366	-6.57601	-10.4925
A_23_P108265	OR7C2	3.92018	3.11633	2.74525
A_23_P139143	STX3	2.83613	2.2924	2.34261
A_24_P886040	DCP2	6.55657	5.61987	8.43956
A_24_P691826	LOC645638	2.01981	4.0538	-2.29139
A_33_P3339860	PLEKHA2	-2.58733	-2.04255	-2.66694
A_21_P0005656	LOC100506990	4.64618	2.30358	2.16185
A_32_P62571	RBM8A	2.34151	4.72325	2.65728
A_33_P3418209	ITGBL1	21.0338	9.53453	2.17648
A_33_P3344831	TMEM45A	9.62817	4.97396	5.98605
A_33_P3221203	MMP13	7.41124	2.27563	8.74277
A_33_P3260322	NR6A1	3.37335	2.30965	11.4975
A_33_P3294372	VPS9D1-AS1	-2.95717	-2.70669	-4.23045
A_24_P941625	ZNF70	-2.8415	-3.74181	-3.53604
A_23_P156852	ECI2	-2.99428	-2.91301	-2.88632
A_33_P3408898	C6orf226	-2.75027	-3.97023	-2.51276
A_23_P216655	TRIM14	-5.93159	-9.67784	-5.54517
A_23_P35456	SH3PXD2A	-4.67269	-4.48606	-4.4405
A_33_P3318796	FSTL3	21.6771	2.87035	2.67019
A_23_P368681	GIMAP2	-6.94902	-4.58698	-2.40147
A_24_P237270	ADORA2A	9.72758	5.29319	2.30468
A_24_P278299	ASB13	-2.38149	-2.68722	-2.18133
A_33_P3593774	PIK3R3	4.65412	2.09512	4.81533
A_32_P205241	GJA3	-4.20546	-2.22077	-4.45986
A_33_P3687198	HRK	4.44194	6.62849	15.1968
A_23_P408996	MBOAT1	2.97427	4.16892	2.64677
A_32_P196142	LOC100130938	-2.659	-2.75934	-2.2405
A_33_P3387365	PXMP4	-5.7342	-3.20932	-2.77171
A_32_P149174	C6orf226	-4.18381	-4.36971	-2.30128
A_33_P3242873	MPC1	-6.26152	-6.76745	-15.4234
A_23_P161218	ANKRD1	88.2714	57.6758	3.60169
A_23_P12113	FLVCR1	-2.11337	-2.93708	-2.1189
A_33_P3362008	NPPB	71.3139	7.12933	10.0598
A_24_P944049	CEP68	-6.71224	3.7966	-2.39489
A_33_P3384133	C17orf99	-9.15647	-8.33717	-6.43714
A_23_P88767	PLA2G10	2.02072	-2.21631	17.657
A_21_P0014921	TBC1D3P1-DHX40P1	2.06714	3.93727	4.12545
A_23_P100660	SERPINF1	-3.5049	-4.56868	-3.03815
A_23_P158880	STARD5	-8.57409	-2.30225	-6.36192
A_24_P34155	RUNX1	5.14405	2.19002	2.66781
A_33_P3326617	FAHD1	-2.13013	-2.11459	-3.47433
A_23_P55544	CCBE1	3.9225	5.91147	10.209
A_23_P103361	LCK	4.64483	2.06958	2.06052
A_23_P153480	KLK5	3.12164	2.7089	3.57833
A_24_P398147	NEBL	82.4518	5.10817	10.9044
A_23_P14157	DZIP1	-2.86512	-2.52703	-2.14401
A_23_P30603	DDO	-6.07829	-6.70657	-9.8944
A_23_P52101	CYB5R1	-2.36506	-2.12861	-3.97337
A_33_P3311750	CCDC144A	-2.95767	4.06396	2.39432
A_33_P3420862	PAGE2	2.74513	5.11121	4.84564
A_23_P306479	ZBTB11-AS1	-5.31209	-2.74148	-3.97618
A_21_P0013001	LINC00491	-2.22767	-2.01776	-2.06371
A_21_P0013814	XLOC_014512	4.51462	4.27551	2.05841
A_23_P319423	KCNK5	3.37412	4.03886	5.59389
A_23_P216812	CDKN2B	3.91521	3.22695	-2.83062
A_33_P3409392	FZD6	-4.67349	-3.29163	-5.8817
A_32_P19716	ZNF697	-3.02137	-2.65501	-4.11627
A_23_P145035	KDM1B	-6.42737	-4.01929	-5.26091
A_24_P216654	SOAT1	-2.20839	-2.10901	-4.04479
A_23_P108157	TJP3	12.2364	11.7215	74.4244
A_33_P3226228		2.71076	2.18486	2.74359
A_24_P209171	SH3BGRL2	2.0203	4.14649	9.59609
A_23_P161563	RAB38	-5.04834	-3.92223	2.43265
A_32_P36694	JAZF1	-2.62537	-2.40735	-4.11917
A_23_P49060	SPINT1	2.56676	2.08318	2.02751
A_24_P247454		4.65319	2.67948	3.57378
A_33_P3338733	MITF	2.83342	5.22566	2.07444
A_23_P418234	PHLPP2	3.35154	2.19474	2.56359
A_33_P3556532	DNAH17	-5.36863	-3.00312	-3.95458
A_21_P0013371	LOC100506098	5.37441	3.46162	8.8006
A_23_P303671	ECM2	2.85431	4.24946	3.03795
A_23_P79587	ALPP	74.9833	80.3285	18.5364
A_33_P3357813	HTR1D	8.10789	2.4481	2.1255
A_24_P20120	CCDC88A	-4.41709	-2.65979	-4.02136
A_23_P201918	ABCB10	3.05856	3.67677	3.54465
A_33_P3392525	ARL4D	-3.78674	-3.4259	-4.39597
A_23_P65618	TGM1	3.306	2.59032	2.83255
A_24_P320526	C6orf106	2.17493	2.29252	2.1403
A_24_P111996	HFE	-4.00351	-7.96357	-3.2432
A_33_P3264846	SAMD9L	-2.01098	-9.78734	-4.45062
A_32_P205637	PARD6B	4.0451	2.5195	3.53719
A_23_P403745	MTSS1L	2.0233	2.00478	2.42779
A_21_P0009397	LOC101928674	2.44687	2.39879	2.16656
A_23_P26629	PYCARD	-2.1186	-2.77208	-2.69292
A_23_P65129	SPRYD3	-2.75579	-3.3534	-5.46253
A_23_P24077	C10orf54	2.71387	3.10609	3.03381
A_23_P35916	ATM	-2.41295	-2.02097	-2.17382
A_24_P181672	B3GNTL1	-2.07422	-3.35568	-3.9211
A_33_P3303302		6.09244	35.1967	2.39371
A_21_P0006968	SFTA1P	3.56579	2.25103	4.23899
A_32_P151544	KRT18	2.95871	2.29006	2.73137
A_21_P0002731		-2.77282	-2.28259	-2.12972
A_23_P43197	CALB1	106.905	18.7417	51.8468
A_24_P54808	KLHL8	-5.06088	-2.76917	-2.86098
A_21_P0013370	LOC100506098	3.27041	2.29211	4.60235
A_23_P73801	TCEAL1	-3.41182	-3.55028	-7.0492
A_23_P406330	SMAP2	-2.6681	-3.28409	-2.94564
A_23_P46964	HIF1AN	-2.26296	-2.05718	-3.04743
A_23_P17914	PNPLA3	-2.46447	-2.84337	-2.27469
A_21_P0000141	RBM4	-3.7876	-2.07592	-2.5016
A_33_P3405424	IL4I1	8.35431	3.13319	9.93273
A_33_P3257554	CNTRL	-4.93037	-4.09413	-3.61612
A_23_P255057	SLC35A5	2.93729	4.43339	4.26878
A_32_P30649	ETV5	-10.2334	-3.97185	-2.92354
A_33_P3318661	E2F7	-6.48962	-10.3154	-5.13908
A_33_P3358750	MYBPHL	-4.91537	-8.71988	-3.75673
A_23_P87902	DYRK4	-4.23998	-3.9295	-5.52082
A_23_P405878	C12orf54	-12.619	-3.72168	-18.5375
A_24_P941188	OTUD3	2.41764	2.39927	2.78111
A_23_P147397	DYNC2H1	-3.59923	-3.22981	-3.66052
A_21_P0011344	RHPN2	2.26286	2.77568	3.49831
A_33_P3343428	TRAF3IP2	-2.13187	-2.00988	-2.2532
A_23_P5903	SLCO4A1	14.5543	2.14285	6.33585
A_23_P139864	GSG1	13.0319	32.6347	6.28708
A_33_P3210760		-2.1052	-2.28944	-2.34724
A_23_P105012	HRASLS2	13.616	5.06133	2.7065
A_24_P795371	NR2F2-AS1	2.02521	2.42132	5.0792
A_24_P411186	BCL11A	-6.73982	-3.55367	-2.47165
A_23_P216489	GNE	8.37889	110.977	3.14734
A_23_P214168	COL12A1	13.826	4.60419	-2.35527
A_32_P300427	APCDD1L	-6.4251	-2.41751	-3.89853
A_23_P380998	R3HDM1	-2.24361	-2.70611	-3.21446
A_21_P0008607	LOC100507480	4.82155	3.05049	3.61156
A_33_P3333224	GLIS2	2.49895	2.85697	4.73399
A_33_P3258061	PALM3	6.19002	4.6087	3.53535
A_23_P302018	TXK	15.4183	21.1451	5.55079
A_32_P524904	C11orf86	48.1677	36.4605	99.2449
A_23_P40025	DAZAP2	-3.45534	-5.40954	-4.78523
A_33_P3272921	ARID3A	2.25438	2.31058	4.15993
A_23_P96383	SRPX	-11.9818	-6.59759	-12.3416
A_23_P211080	IFNAR2	-4.59465	-8.14902	-12.0232
A_33_P3351120	TXNRD1	4.84634	3.3527	2.32648
A_23_P213014	SLC2A9	-2.01045	-2.63604	-2.13745
A_33_P3402329	MIR503HG	5.33096	3.48861	2.46556
A_21_P0000893	IQCH-AS1	-3.59401	-3.24061	-9.25829
A_23_P112103	GSDMD	-2.06512	-2.94346	-3.89781
A_23_P42909	TMEM139	26.9711	18.0469	11.3414
A_23_P122439	BTN2A2	-4.03021	-2.59197	-8.81421
A_19_P00321206		-3.23306	-2.69185	-6.68374
A_23_P216476	ZBTB5	-2.54471	-2.82272	-2.36256
A_33_P3279545	HIPK3	-2.72878	-5.76536	-3.87879
A_23_P29922	TLR3	-6.64461	-3.43883	-6.8585
A_23_P152782	IFI35	-2.34607	-5.69532	-3.54518
A_23_P152678	B9D1	-2.34453	-2.03206	-2.5942
A_24_P299474	TENM2	-14.9965	-3.954	-5.38873
A_23_P48807	GALK2	-2.33157	-2.52951	-2.20369
A_23_P54918	LDHD	-5.61688	-3.83902	-5.18554
A_19_P00321259	LINC01133	78.9969	2.80788	3.57121
A_23_P398637	TRMT10A	2.35215	4.63522	2.83098
A_23_P419624	BLCAP	-2.56499	-3.53174	-3.4941
A_33_P3351279	GPR37L1	9.4535	2.84161	7.65618
A_33_P3452287	LINC00316	-3.8752	-6.1179	-2.28296
A_23_P129695	VASN	3.54259	10.1689	4.45935
A_24_P82135	SECISBP2L	-2.15247	-2.67087	-3.24317
A_33_P3290687	DNAJC1	3.08785	2.31328	2.8305
A_23_P303833	SCN4B	-3.15467	-2.46119	-2.265
A_23_P408271	HSD17B11	-8.11407	-2.93952	-2.39203
A_23_P59130	LY6G5B	4.68238	5.13204	2.4291
A_24_P167683	ITPK1	3.64455	4.13052	2.53511
A_24_P224488	MAPT	-6.14159	-2.29399	-2.84574
A_23_P81898	UBD	9.71499	-3.72029	-2.46893
A_33_P3514487	VSTM1	10.4014	6.58434	7.92357
A_23_P128215	SOCS2	-2.07598	-2.08723	-2.04716
A_23_P73835	MOSPD1	3.71313	4.06919	2.80378
A_23_P125233	CNN1	3.68144	3.26799	7.0163
A_33_P3354539	CHURC1	-4.01486	-4.18161	-6.02614
A_33_P3772937	KRT8P12	5.69834	2.65727	17.7699
A_23_P23443	EFHD2	3.75627	5.62844	3.97099
A_23_P47924	PTPRR	18.6999	4.79041	5.26472
A_33_P3327642	AIM1L	2.28388	3.36044	4.09806
A_33_P3320127	RAB8A	-2.60763	-2.97254	-3.16002
A_33_P3256952	EGLN3	4.20745	3.81229	8.79979
A_21_P0010924	ZNF503-AS1	26.9382	5.8739	11.9579
A_21_P0005135		134.081	9.18028	10.5733
A_24_P943613	TBC1D1	-2.04207	-3.414	-2.96286
A_23_P210164	HOXD8	-6.47386	-11.4672	-8.66625
A_33_P3227880	BTN3A2	-2.25966	-2.22381	-3.28681
A_23_P127279	FAM35A	2.0708	2.725	2.9154
A_33_P3392460	LINC00963	14.2032	2.71279	4.68019
A_32_P198810	LOH12CR2	-6.60935	-2.12674	-2.13452
A_33_P3265270	SLC17A5	6.42062	3.37887	3.05721
A_23_P201386	DDAH1	5.38324	2.45309	2.78059
A_23_P153372	HSH2D	-2.07468	-3.2202	3.53678
A_23_P418015	MAPRE2	2.17925	3.41343	2.23111
A_33_P3367917	SSH2	2.31644	3.23595	3.22512
A_23_P201979	CREM	3.26566	3.63515	3.8515
A_21_P0013372	LOC100506098	2.89939	2.11175	4.26166
A_21_P0011948		4.00505	5.13601	2.30212
A_23_P394395	JPH2	2.30682	5.3442	2.17026
A_32_P40744	LOC101927085	-2.00652	-4.52621	-2.33499
A_32_P4018	ROR1	10.881	4.89709	5.43561
A_33_P3371055	RAB1A	2.1553	3.17715	2.51967
A_24_P270728	NdownR1	2.75831	2.92796	3.71683
A_23_P67198	CPAMD8	-5.36657	-3.07643	-3.33874
A_24_P934563	MTCH2	-2.37956	-2.82024	-4.1451
A_23_P26511	GDPD3	10.9861	4.76605	7.67087
A_24_P397386	LIFR	6.37185	2.65688	3.56365
A_21_P0001551	LOC102723542	2.15331	-2.49614	3.52098
A_24_P201153	TJP2	2.09668	2.33209	2.38372
A_23_P6381	MN1	-3.03468	2.33526	3.07696
A_23_P143713	APOBEC3G	9.51837	3.39721	3.82418
A_23_P98092	OAT	4.14745	4.06587	2.18114
A_33_P3351641	FOXR2	5.34768	15.3122	-2.15017
A_23_P154962	RIMBP3	-2.98062	-2.21008	-2.00142
A_23_P341223	KLHL21	-2.79163	-2.34074	-2.18711
A_33_P3377045	CDC37L1	-2.56533	-2.52556	-3.61365
A_23_P205046	ANKRD10	2.48223	2.07881	2.30354
A_24_P69053	TENM3	2.99945	3.43046	2.43217
A_33_P3360341	GATA3	10.8576	2.66616	3.44251
A_23_P347048	SGPP1	3.78599	2.95318	3.34622
A_23_P92057	PIK3CA	-2.15737	-2.95362	-3.88556
A_33_P3224212	R3HDM1	-2.44856	-3.0361	-3.65261
A_23_P400298	PRSS22	2.89203	2.28244	2.44429
A_33_P3320538	NdownL1	4.85693	4.12893	3.25918
A_33_P3396831		-3.98824	7.91126	-4.54455
A_33_P3340852		3.68348	8.47554	17.5463
A_23_P131526	C2orf47	-2.21007	-2.42382	-2.3058
A_24_P48204	SECTM1	2.12085	2.05421	8.14466
A_33_P3268338	DDRGK1	2.07131	2.06426	2.20013
A_23_P426663	MITF	2.79198	7.52383	2.08137
A_24_P175059	ATG5	2.51259	2.40452	2.82716
A_33_P3494748	TMEM65	-4.27492	-2.68466	-6.68346
A_33_P3298206	PPP4R4	-9.08863	-4.82545	-9.43645
A_23_P324490	KIAA0355	2.58032	3.28136	3.46101
A_23_P71946	BSPRY	8.92221	-2.11249	4.04988
A_21_P0010614	XLOC_014512	4.89097	4.582	4.69647
A_33_P3389261	TMEM194B	-3.71957	-4.60602	-3.00346
A_33_P3363168	SSH2	2.83148	2.79902	4.24174
A_33_P3346801	BMF	7.35715	3.42261	2.88894
A_33_P3404316	MIR100HG	-4.00422	-3.06437	-4.47018
A_24_P67395	KRT8	5.48447	2.46724	28.0179
A_33_P3400192	MAPK9	-2.36821	-3.05434	-2.48428
A_33_P3211929	RCOR2	3.89406	3.13312	3.24619
A_23_P212339	FYCO1	-3.50542	-5.10285	-5.86883
A_23_P202810	OVOL1	3.49896	2.21024	4.33806
A_23_P336796	GXYLT1	2.61282	3.90643	8.65971
A_23_P40453	CBR3	-4.00124	-8.78267	-2.67249
A_33_P3358601	IFITM10	3.10631	6.25378	4.62096
A_33_P3308534	OSBPL1A	-3.31497	-4.05658	-3.26659
A_23_P300728	LMBR1	-2.20821	-2.76613	-3.27378
A_23_P15394	CD68	-2.794	-2.08281	-3.12071
A_19_P00802546	FAM199X	-2.24516	-5.20509	-4.58505
A_33_P3368453	MICA	-2.31642	-3.00799	-4.17064
A_24_P108301	RTTN	-3.82677	-2.61173	-5.81839
A_33_P3384835	LOC101927100	-2.41546	-4.00636	-2.3477
A_23_P30634	BACH2	-2.75059	9.37539	2.09494
A_21_P0010465	XLOC_014244	3.42766	3.72962	6.37903
A_23_P127584	NNMT	17.1564	2.15687	7.91816
A_23_P372925	CIPC	-3.16604	-2.78337	-3.47519
A_21_P0006566	XLOC_008033	2.62363	2.86571	3.90267
A_21_P0007154		3.27672	8.5115	3.03297
A_24_P305623	TMEM50B	-2.03495	-2.34812	-2.17113
A_23_P127533	DCUN1D5	2.14239	2.57932	2.59948
A_24_P260639	HIST1H1D	-2.70763	-3.7056	-2.00774
A_24_P64344	BLNK	-3.51502	-3.09028	-3.58006
A_33_P3391316		-5.67002	-3.36048	-8.95561
A_24_P67806	MTR	-2.50787	-2.08043	-2.3717
A_23_P500000	SCEL	6.17521	5.61519	3.29271
A_23_P36689	LRRC23	-2.65525	-2.7354	-4.33884
A_33_P3342081	PRDM1	2.60778	4.5999	3.83554
A_33_P3417650	KLK10	4.538	4.08454	21.1584
A_23_P366936	KRT6C	-2.63886	-2.27008	-2.78497
A_21_P0012426	XLOC_014512	12.3183	4.08545	3.58637
A_24_P392151	C11orf86	3.85536	7.34036	10.9132
A_24_P69691	ZNF25	-2.27373	4.40671	-2.35415
A_23_P92536	CNGA1	3.05622	5.61842	6.86785
A_33_P3371089	SGTB	3.01257	4.41716	2.79599
A_23_P58082	CCDC80	3.4604	2.90299	3.60616
A_33_P3286162		11.1685	7.22369	19.3948
A_23_P205531	RNASE4	-14.1816	-5.48465	-2.74776
A_24_P371194	MRPL53	-3.25227	-3.73125	-4.76715
A_33_P3354106	KPNA7	2.12096	3.95862	3.85223
A_23_P501961	L3MBTL1	-4.49838	-5.04997	-2.98123
A_24_P247074		5.72385	2.60905	17.9024
A_33_P3418125	GLIPR1	2.03718	3.4903	2.33192
A_21_P0000809	NAPA-AS1	-2.59201	-3.17587	-5.8947
A_21_P0014313		2.53467	2.95276	5.98358
A_23_P115064	CRABP2	2.20541	4.50359	9.93318
A_23_P138194	NCF2	5.49326	2.46446	-2.35047
A_23_P345220	SH3PXD2A	-4.48068	-5.48518	-4.82443
A_24_P252996	FOLR3	8.52071	8.33878	-3.13766
A_23_P41114	CSTA	-3.00581	-2.37011	-3.17628
A_32_P31771	KIAA1715	-2.70701	-3.26958	-2.94149
A_23_P24723	TMEM138	-2.35834	-2.77553	-2.1026
A_21_P0010596	RNF223	4.06768	2.22666	2.05875
A_24_P108863	SCML1	2.68824	2.1338	2.13762
A_23_P10591	METRNL	7.66472	6.01841	3.16728
A_23_P140170	SEC23A	-3.96795	-4.03683	-5.2881
A_21_P0001958		-2.73353	-2.14726	-5.05463
A_24_P605190	PGGT1B	-2.83515	-2.3944	-4.53627
A_24_P339944	PDGFB	18.7165	3.76576	2.92387
A_23_P36825	GPRC5A	2.55061	2.7026	2.51675
A_33_P3290573	FAM46A	8.25999	8.46613	9.54277
A_23_P391275	RCAN3	-2.24782	-2.41555	-3.03939
A_23_P68486	FAM210B	-3.50256	-2.24678	-3.34124
A_23_P129169	CYP11A1	2.06386	6.25014	2.9259
A_32_P121085	DOK3	5.53975	3.68862	5.07439
A_24_P239606	GADD45B	4.21409	3.23841	3.23859
A_23_P150018	DUSP5	4.96295	3.99385	4.27682
A_24_P189533	ENDOD1	-2.65227	-2.00633	-2.53736
A_21_P0011435	RHPN2	2.195	3.01249	3.9919
A_33_P3316223	SNAPC1	3.33961	4.04228	2.80606
A_32_P153388	GULP1	4.4006	4.71468	3.04511
A_33_P3220929	JOSD2	-3.22664	-2.00774	-5.51571
A_24_P35891	ZNF219	-2.60961	-2.57265	-2.0803
A_23_P436048	LPAR3	-6.6569	-2.2184	-3.5939
A_33_P3252800	PTPRR	7.06768	6.34149	3.3808
A_23_P133543	KLHL3	-3.15731	3.31772	2.33911
A_33_P3259028	TRIM24	2.01268	-2.63159	-2.52119
A_24_P854913	METTL21A	-2.02931	-2.84097	-2.0385
A_21_P0006730		-7.57002	-3.59456	-2.5835
A_23_P46470	ERRFI1	6.60159	3.63381	5.05153
A_24_P370887	VAMP3	-2.58405	-2.97923	-3.34416
A_23_P102258	MRPL53	-3.40444	-3.81757	-4.41914
A_23_P48740	DIO2	155.693	17.1638	5.91017
A_24_P42136	KRT18	4.71422	2.70595	3.5236
A_33_P3323718	UACA	2.42923	2.93119	3.61878
A_23_P396353	NIN	-2.50703	-2.40324	-5.88526
A_23_P335452	ZCCHC24	2.80866	2.41248	8.16174
A_33_P3290394	IL2RG	7.32106	3.33467	4.06295
A_23_P116235	MDK	4.30704	2.33684	2.02135
A_32_P70818	PAX9	-6.6137	-4.07293	-3.78856
A_23_P145485	ULBP2	-3.89489	-3.10412	-10.1951
A_23_P363936	HSPA4L	-3.59681	-2.40919	-3.2662
A_23_P416608	LAMP2	-2.83474	-2.18669	-4.53954
A_23_P12199	FAM46B	3.52215	3.16468	2.09645
A_24_P220454	CUX1	-3.19539	-2.33102	-3.04392
A_23_P157283	TMEM243	2.0867	3.03495	2.68278
A_33_P3341891	LOC646268	-6.32372	-4.44857	-16.2614
A_32_P180210	FAM35A	2.14903	2.62333	2.31279
A_23_P350172	RNF169	-2.29505	-2.16173	-2.685
A_24_P116535	MMP15	7.8316	2.18094	2.49794
A_33_P3292886	KRT6A	-2.67544	-2.27899	-2.62898
A_23_P9875	TESK2	-2.36402	-2.34199	-2.30882
A_33_P3267532	KCNJ15	-2.19007	-4.56076	-2.96503
A_23_P21363	AHNAK	2.7549	4.10754	4.38508
A_23_P69249	ACTL6A	-2.94063	-2.53053	-3.73214
A_33_P3283122	WWC2	2.18773	2.6834	2.61543
A_33_P3822503	CTF1	-2.01367	-2.18903	-2.22187
A_21_P0000132	C16orf93	-2.56862	-2.71948	-2.00156
A_23_P142974	ARHGAP25	-5.07753	-2.36629	-6.79189
A_23_P74112	IFNLR1	-4.46584	-3.36928	-2.80224
A_21_P0006087	LOC101927873	-2.37432	-5.49051	3.72643
A_23_P166823	TNNC1	37.4974	17.3921	4.28485
A_21_P0007572	XLOC_009788	-22.6961	-11.0558	-5.83173
A_23_P200199	TXNDC12	-2.59006	-2.08648	-3.4956
A_33_P3336557		13.4719	4.73158	14.2931
A_23_P53176	FOLR1	62.479	18.0315	4.54682
A_33_P3268555	SP140	5.63924	3.09239	2.58279
A_23_P69537	NMU	2.42644	8.92659	7.58264
A_23_P250212	SGK223	3.20574	3.58284	2.08968
A_19_P00802607	XLOC_001537	-2.28732	2.47902	-3.30404
A_19_P00321941	LINC00704	-3.79749	-3.75774	-2.37391
A_23_P160481	DCAF6	-3.00709	-2.22971	-2.41588
A_23_P217367	ATG4A	-5.22991	-5.55201	-6.2252
A_32_P210202	E2F7	-4.88681	-5.7614	-3.4435
A_23_P26024	C15orf48	6.44792	2.04498	2.27593
A_24_P244944	MCTP2	-3.22435	-2.78327	-2.58976
A_24_P17870	HCP5	-3.00911	-2.69799	-3.90409
A_33_P3281795	MGLL	3.70342	2.18718	3.0128
A_23_P8754	AASS	-2.64813	-3.79434	-5.78523
A_23_P119562	CFD	2.3584	3.72414	2.8315
A_23_P396666	TBC1D2B	-2.29378	-2.14299	-3.59404
A_32_P116660	RBM43	-4.99705	-2.92784	-4.09683
A_33_P3387155	LOC374443	-2.0986	-2.42982	-3.40406
A_33_P3273552	KRT83	6.4684	2.69588	4.19241
A_23_P8240	FAM50B	-4.9433	-3.2622	-4.72978
A_23_P46039	FCRLA	-5.18748	-8.1115	-12.8275
A_23_P71037	IL6	68.2217	3.76783	5.79231
A_23_P157268	CLDN12	2.4681	2.88088	2.29658
A_33_P3383326	LPAR1	-2.37229	-3.49294	-3.43133
A_33_P3275500	LOC400743	8.56287	3.76322	6.69554
A_32_P167122	RCOR3	-2.78373	-3.28621	-3.94427
A_23_P121447	ACTRT3	-2.52715	-2.28727	-5.62606
A_19_P00811234		-4.28692	-2.21687	-3.8841
A_33_P3399492	SDHA	-2.13019	-2.01058	-2.70045
A_33_P3630785	LOC286059	-3.84393	-3.06524	-4.3226
A_33_P3329108	MTAP	2.381	2.2501	3.9491
A_33_P3217437	GBP6	-5.36684	-2.85287	-3.88493
A_23_P83835	POMK	2.11975	2.84453	4.79738
A_23_P371824	TUFT1	3.21154	4.38135	2.52801
A_23_P59452	AOC1	2.5941	5.97711	5.23325
A_23_P87310	LMO1	-19.0202	-2.11828	-2.17652
A_23_P154605	SULF2	3.80815	2.27518	4.65338
A_19_P00319409	ERVMER34-1	-2.3167	-2.19326	-2.22068
A_23_P321377	C1orf216	-2.25716	-2.07454	-6.05701
A_23_P42746	NCF1	-3.39159	4.10611	-4.01536
A_23_P103672	NES	4.4259	5.76621	4.67876
A_23_P318904	SERTAD4	3.19262	4.24957	2.60737
A_23_P160025	IFI16	-3.32639	-4.80924	-2.51485
A_23_P23639	MCOLN2	-3.70064	-2.49971	-3.26641
A_23_P319598	C4BPB	14.2727	12.7184	-2.53502
A_24_P203328	TPRXL	-15.0375	-6.67001	-5.82612
A_33_P3211432	NCF1	-3.62165	4.26155	-2.17347
A_33_P3415211	MPV17	-2.28882	-2.25647	-2.52358
A_23_P156708	TNXB	5.48016	2.16281	18.3667
A_23_P316460	ZBED6CL	7.06298	7.96155	5.832
A_33_P3342822	GXYLT1P3	2.41795	2.72847	2.35885
A_23_P43276	GPR124	21.7593	2.74075	2.66593
A_24_P114249	GALNT3	-7.68766	-8.70791	-13.9944
A_23_P865	FRRS1	-4.38322	-2.72055	-2.39414
A_23_P215214	LMBR1	-4.85364	-4.83497	-5.64145
A_33_P3250383	CNP	-6.08553	-4.40183	-4.48617
A_24_P916141	DCAF7	-2.2206	-2.12963	-3.24579
A_33_P3354451	TRIM31	13.1134	4.13002	34.8699
A_21_P0009495	LOC101927481	7.77256	4.38424	3.6166
A_24_P272310	MUSTN1	3.33414	4.67813	2.10272
A_24_P134850	PLEKHH1	-2.25813	-2.25863	-4.10256
A_33_P3469658	LOC284570	8.13939	3.66947	10.375
A_32_P83049	EFR3B	80.5891	2.9409	3.74888
A_23_P327777	GATS	2.27648	2.53708	2.21299
A_23_P128974	BATF	8.76768	2.02083	2.55734
A_33_P3225512	OAS2	-3.39752	-20.0378	-5.82269
A_24_P97526	CMTM6	-2.78915	-4.5334	-3.59631
A_23_P57868	ACY1	-2.58889	-2.25541	-2.88278
A_23_P14105	RCBTB2	-9.7849	-2.3763	-3.20059
A_21_P0000059	APOBEC3H	4.43804	4.30969	7.26273
A_33_P3361891	TMPRSS7	-5.37025	-2.02466	-2.84387
A_33_P3227457		2.96214	4.72214	4.03739
A_33_P3237674		-5.40131	-2.052	-4.50335
A_32_P163247	CD8A	-2.34697	-2.81837	-8.38451
A_32_P157481	ERCC4	-2.14711	-3.67757	-2.7579
A_21_P0014427	LOC100506544	-2.58973	-3.38955	-2.92093
A_24_P112447	ENTPD7	-3.99171	-2.42485	-2.37592
A_21_P0001481	XLOC_000744	-2.13929	-2.95642	-4.1904
A_33_P3363260	PGM2L1	3.83328	5.26166	7.10389
A_33_P3413038	PLXNB3	-3.71943	-2.12443	-4.69103
A_23_P139912	IGFBP6	2.01799	2.12929	2.35289
A_33_P3285545	CLDN4	7.06267	3.03566	2.28938
A_33_P3271594	TRIM54	2.38134	8.68199	3.48311
A_21_P0000747	LOC100506895	-3.98912	-5.39887	-18.063
A_23_P345118	PIM1	2.15895	2.33067	2.13061
A_24_P261052	MTMR9	4.81993	6.90495	5.30873
A_33_P3244818	RSBN1L	-2.84532	-2.58565	-2.14895
A_33_P3248265	LTB	3.69712	4.66514	3.51818
A_23_P92672	OCLN	5.3946	4.79546	7.18739
A_24_P252078	BTN3A2	-2.98886	-2.68029	-2.81284
A_24_P410408	KRT83	10.0076	2.83246	3.70548
A_23_P53193	SYTL2	18.9916	4.89926	16.8017
A_24_P364807	LPCAT2	-4.25481	-2.8496	-3.47565
A_24_P277155	HLTF	-2.78	-2.2119	-2.12999
A_23_P124742	CHKA	2.17241	4.16597	3.38389
A_21_P0008216		39.1398	2.84595	2.1651
A_33_P3355014	TMEM229B	-2.80944	-7.20442	-4.19973
A_33_P3372074	LLGL2	6.14641	2.79606	2.16655
A_23_P301372	TAPT1	-3.0151	-2.182	-2.10457
A_23_P37144	DTD2	-4.04109	-2.49612	-5.13602
A_21_P0008949		-3.02016	-2.23107	-3.51799
A_33_P3231953	COL12A1	14.0737	2.79227	-2.40623
A_33_P3358208	PADI1	11.7466	2.64295	3.59105
A_23_P369899	TMEM158	6.44502	5.87607	2.17782
A_21_P0014466	LOC101928152	4.18952	-2.43577	5.50881
A_23_P340251	RAB2A	-2.12766	-3.52706	-4.45066
A_33_P3221293	DFNA5	-2.35502	-2.23679	-5.61265
A_33_P3257170	PRR3	-3.04658	-3.95099	-2.15397
A_21_P0014102	LOC643072	-3.44363	-3.64014	-2.58692
A_24_P114617	CHMP2B	2.11412	2.53132	2.09038
A_33_P3344951	JMJD7	-4.45279	-2.33428	-3.66792
A_23_P71379	PSCA	10.9701	3.81106	2.38427
A_33_P3394833	FOXL2NB	-5.66819	-2.70676	-4.89741
A_23_P82108	ZBTB2	-2.24237	-2.34163	-2.12663
A_33_P3382177	TIMP2	4.61662	4.75864	2.18163
A_23_P215484	CCL26	5.94767	3.30214	2.55253
A_21_P0002980	LOC100506990	2.59764	2.18519	2.68086
A_23_P71480	DEFB1	21.9216	3.42768	3.5569
A_23_P257111	FBP1	22.7527	4.02407	2.78519
A_23_P99642	SLC7A7	281.526	175.06	36.9597
A_33_P3238335	MCOLN3	-4.11857	-3.68015	-3.86095
A_23_P36408	VPS33A	2.48713	3.45199	3.42309
A_21_P0007573		-3.75727	-4.6032	-6.66375
A_21_P0013565		-2.38527	-2.46831	-2.26958
A_23_P152970	RAPGEFL1	-5.906	-2.3827	-6.81062
A_33_P3246505	MAP3K8	2.6802	2.32599	2.91782
A_33_P3330353	MOSPD1	2.80502	3.19687	2.57429
A_21_P0013806	HADHB	-3.79412	-3.35693	-3.67107
A_23_P218770	RAC2	-3.8606	-3.537	-6.50269
A_24_P197964	TRIM14	-6.61878	-7.0379	-2.93621
A_23_P148609	PLAC1	-2.6725	-2.35366	-3.70374
A_21_P0013181	LOC100506098	4.07632	2.02649	4.45761
A_24_P408047	PLEKHA4	-4.26057	-2.46212	-4.89137
A_24_P376339	CCNL2	-2.29574	-2.73883	-4.48904
A_21_P0014935	FGD5-AS1	-2.64212	-2.2474	-2.57196
A_24_P217904	TRERF1	-3.69731	-3.78207	-2.64915
A_23_P343594	USP40	-2.43132	-2.71604	-3.55233
A_32_P47754	SLC2A14	10.3889	22.7473	29.2622
A_33_P3232945	F2RL1	-2.18328	-2.18647	-2.12778
A_33_P3540725	FLJ25917	4.80814	3.15616	2.90847
A_23_P15466	SCO1	2.41254	3.17069	2.56697
A_23_P24004	IFIT2	2.05925	-2.79303	2.1032
A_33_P3364854	TRPV6	13.3074	6.70595	3.74304
A_33_P3245218	TENM2	-14.9409	-4.13231	-4.76173
A_33_P3382746	LCK	4.44339	2.09617	2.38633
A_24_P153840	FGD3	2.33591	2.77848	2.3666
A_32_P347617	APOBEC3H	4.2704	-2.35563	5.64755
A_23_P60130	MAL2	4.66028	3.64429	4.96021
A_21_P0009734		2.84608	2.75856	2.22484
A_33_P3609033	HAGLR	-8.67173	-3.7099	-3.80004
A_24_P706752	PLA2G12A	-4.05351	-2.51491	-2.38654
A_23_P29684	VILL	7.16553	3.89784	2.20087
A_24_P237036	TNFSF14	16.4779	11.085	7.97337
A_23_P49448	FA2H	32.9236	8.34383	9.21995
A_23_P132405	ACAD9	-2.22917	-2.35906	-2.85042
A_23_P393034	HAS3	-47.8176	-12.1677	-11.5087
A_33_P3221253	LPP	2.38883	4.77109	5.17034
A_33_P3349776	LSM14B	-2.26949	-2.52612	-3.51907
A_23_P435477	TMPRSS13	4.34559	3.23542	24.053
A_24_P26897	INPP5A	3.05374	4.9644	2.76811
A_23_P168669	CROT	-3.54013	-3.02432	-8.64621
A_32_P155811	CD2AP	2.62725	3.07431	5.63457
A_23_P32175	LHX6	-4.98866	-2.15273	-6.68364
A_23_P127128	DNAJC1	7.14756	3.07255	2.99005
A_24_P256063		4.58323	2.57542	3.2532
A_32_P117170	NAPEPLD	-3.17278	-2.52817	-3.45143
A_24_P98914	PFKM	-3.51431	-2.34615	-4.01291
A_23_P429184	GNPNAT1	2.62969	3.73729	4.70664
A_33_P3221980		6.06986	2.6714	68.788
A_21_P0014714		4.23654	-2.4502	2.13281
A_23_P38427	RAB11FIP4	3.4709	2.40802	2.03715
A_33_P3322400	LOC654780	-35.6288	-19.5674	-20.0472
A_24_P12435	NCOA7	2.39168	2.24621	2.23111
A_24_P131580	ALPPL2	235.993	77.7666	37.6899
A_23_P50349	TRIP10	3.49982	2.0292	3.20039
A_33_P3303430		5.64021	2.26277	21.0748
A_23_P397248	CLCA2	-6.39264	-12.5931	-2.80415
A_33_P3328284		3.07134	2.77147	2.12072
A_23_P394605	SEC24A	4.24302	3.38614	4.95327
A_23_P23947	MAP3K8	3.38928	12.0345	5.25528
A_23_P84219	LIPH	28.4103	7.06112	5.76441
A_23_P139418	GALNT18	-2.87328	-2.07964	-2.63231
A_23_P21207	UBA7	-4.00531	-5.93279	-4.7607
A_24_P28722	RSAD2	2.40235	-2.95222	3.47919
A_23_P143845	TIPARP	-2.59999	-2.25854	-3.21201
A_23_P15108	YPEL3	2.52841	3.314	2.10132
A_33_P3211260	DBNL	2.36649	2.93488	3.73562
A_24_P261417	DKK3	-2.7016	-3.27185	-3.36279
A_23_P44674	CRIP1	9.02618	6.10175	10.4895
A_23_P35205	RCAN3	-2.9206	-5.71966	-8.91112
A_24_P588897	SLCO3A1	2.3443	2.61494	2.10077
A_33_P3251617	LINC01118	-2.4684	2.08081	2.88191
A_33_P3221284	CCDC80	3.07904	5.8904	3.60715
A_23_P71170	TRPV6	30.9268	3.26462	4.70035
A_24_P78556	RASSF8	3.06171	2.0747	2.64836
A_33_P3254460	DLK2	-3.86197	-7.64598	-5.26255
A_23_P75310	ARHGAP22	-5.68067	-2.91057	-8.99459
A_24_P373152	CFL2	3.03639	2.24255	4.14628
A_21_P0006731		-4.10776	-5.62406	-9.20246
A_24_P168398	ZNF177	2.20515	2.05699	8.39688
A_23_P111981	LYNX1	6.39657	2.03763	2.85232
A_32_P387648	FLG	54.7304	14.5024	2.75798
A_24_P734953	TRNP1	7.67332	3.7668	3.95101
A_23_P98350	BIRC3	27.0052	3.09758	7.73433
A_23_P157117	CREB5	-2.68123	3.08779	-2.56167
A_33_P3224800		-3.21033	2.98203	-4.6102
A_23_P253123	VGLL1	5.25198	7.80541	3.68395
A_33_P3385870	CCNG2	-2.25868	-2.80482	-3.39796
A_23_P371266	DNM3	3.01825	5.85958	5.16747
A_33_P3380992	AKR1B15	4.07284	2.71991	2.39141
A_21_P0000629	SARS	2.48308	2.24775	3.00317
A_33_P3570208	LPP-AS2	-3.98227	-3.6652	-8.6665
A_23_P356616	ABTB2	2.04665	2.32124	2.12266
A_24_P274615	ARRDC3	5.86289	3.02863	4.14034
A_23_P17811	SEC14L2	-4.24726	-2.07517	-2.84379
A_24_P161973	ATP11A	4.8467	2.65225	3.2413
A_23_P384635	DZIP1L	-4.04141	-4.92405	-2.92499
A_23_P79703	HADHB	-3.65367	-3.56116	-4.07887
A_23_P332399	GULP1	31.1811	12.095	3.87599
A_33_P3400708	BNIPL	-2.30079	2.54565	3.48318
A_24_P268123	ST3GAL3	-6.37619	-2.96021	-3.89906
A_33_P3283848	GXYLT1P3	2.69769	2.46187	2.47713
A_33_P3349637	PCDH1	4.49231	3.34474	3.62878
A_19_P00315452	LOC100130938	-2.269	-2.91363	-2.45476
A_23_P409623	PPFIBP2	-6.26182	-2.2058	-7.13272
A_33_P3269728	ANKRD10	4.31745	3.28222	6.62541
A_24_P129341	AKR1B10	4.50103	3.33126	2.20866
A_24_P282762	TLK1	-2.07168	-2.90679	-2.70293
A_23_P301304	FGFR1	8.84431	2.40488	2.19311
A_23_P62752	NPPB	256.047	28.181	6.63804
A_23_P349966	TMEM130	64.8676	5.75475	10.1707
A_23_P83403	LIMCH1	7.99632	3.92312	2.04424
A_33_P3363637	BLNK	-4.17708	-2.64148	-2.24195
A_33_P3318852	TBC1D8B	-8.48858	-2.73665	-2.71389
A_21_P0000161	USB1	-2.05138	-3.57414	-2.86037
A_24_P183128	PLAC8	97.7691	8.19616	15.2098
A_23_P131954	SNX5	-4.81049	-3.1556	-2.43526
A_23_P126888	KIF21B	2.11932	4.10311	2.9881
A_33_P3290567	WEE1	2.60426	2.34496	2.88228
A_33_P3260317	NR6A1	6.19856	4.27304	9.4035
A_33_P3350703	ERO1LB	-2.23055	4.75375	3.10102
A_33_P3359047	LYPD6	7.85009	2.3244	2.01131
A_24_P208825	MUC4	70.8869	6.7473	24.1352
A_23_P94683	NFX1	-3.45813	-2.54492	-2.94255
A_21_P0005030	XLOC_005748	-3.21134	-7.44631	-3.3595
A_23_P313389	UGCG	4.24966	3.94914	2.80936
A_23_P202881	FEZ1	-3.02995	-4.30772	-13.7606
A_33_P3323914		-4.2811	-3.55077	-3.84676
A_33_P3260614	PLCB2	20.5215	-3.1365	-8.89019
A_23_P211401	KREMEN1	-3.34572	-3.55099	-2.25931
A_21_P0011434	RHPN2	2.02514	2.00833	3.55386
A_23_P128744	BDKRB1	-4.82799	-3.01618	-3.67703
A_33_P3283780	ZBTB7A	-2.80655	-3.44765	-3.8964
A_23_P81650	C5orf15	-2.18198	-2.64054	-3.78307
A_19_P00812190	XLOC_014512	-3.25295	-2.03933	-4.87497
A_21_P0011781	PSG8	6.27358	5.05147	3.13426
A_23_P394259	MPP2	-3.21925	3.21969	3.11283
A_33_P3354267	AKIRIN1	2.39291	3.38275	2.81898
A_24_P310756	FBXO28	-2.58598	-2.64329	-4.52156
A_33_P3231888	C5orf15	-2.23649	-2.67021	-4.01918
A_23_P333218	ERGIC1	-3.57577	-4.79536	-4.10179
A_24_P98249	TACC1	2.56146	3.56267	3.1304
A_21_P0002733		-6.62537	-2.53352	-2.27704
A_23_P340722	XPOT	2.63957	2.21102	2.22013
A_24_P109633	ITPK1	3.29891	2.46967	3.18124
A_23_P2271	PTHLH	-3.10362	-3.11637	-3.03589
A_33_P3386723		5.20752	2.55052	3.80072
A_33_P3414389	SH2B2	6.22426	2.44539	4.55504
A_24_P172481	TRIM22	-2.96167	-6.45183	-4.11725
A_24_P270890	SPOP	-2.81657	-2.75233	-2.66458
A_24_P278126	NBN	2.42744	4.13136	4.24105
A_19_P00808588	GBP1P1	-3.14851	-2.19994	-6.41535
A_33_P3337272	NRARP	3.38674	5.5848	3.52709
A_23_P161022	SNAPIN	-2.30534	-2.90922	-3.09258
A_21_P0014483	FGD5-AS1	-2.98471	-2.70959	-3.80681
A_33_P3303414	MAN1A1	26.6435	2.04461	6.93875
A_23_P500433	CARD9	6.39328	2.51187	2.38667
A_23_P211909	PLS1	4.10604	3.85715	4.63211
A_23_P153964	INHBB	44.8273	2.18106	6.29658
A_23_P170587	SMYD2	-4.99365	-4.68134	-5.38068
A_23_P32454	TG	-3.08528	-3.12121	4.16573
A_33_P3230548	KIF14	-3.23426	-3.23118	-2.20198
A_33_P3383283	CASP10	4.76793	2.20547	2.17172
A_23_P379649	BMF	5.55445	4.60356	3.94423
A_33_P3216292	TBC1D2	-2.35906	-2.56993	-5.20161
A_32_P134290	ZCCHC2	-3.09566	-4.52252	-2.6209
A_33_P3781394	SCAMP1-AS1	-2.54022	-3.30177	-3.95697
A_23_P50638	LRG1	2.57725	2.25261	4.14536
A_21_P0013950		-3.73953	-2.89896	-14.2485
A_33_P3348747	DSG3	-6.52361	-2.95215	-4.25717
A_33_P3659678	NR6A1	3.17263	2.13535	10.9963
A_23_P323783	LSM14B	-2.49195	-3.34083	-4.12087
A_33_P3350553	UXT	3.858	3.82241	2.1148
A_24_P230057		4.96557	2.65188	3.76616
A_23_P203255	API5	-2.39063	-2.66317	-2.74413
A_24_P304154	AMPD3	-2.19946	-3.33148	-2.68069
A_21_P0004376		-2.00326	-6.62073	-2.19441
A_23_P43580	CNTRL	-4.00929	-5.96691	-2.76492
A_23_P23438	SEMA4A	-5.03395	-2.36295	-5.15199
A_24_P260440	TNPO1	2.03878	3.17407	2.50282
A_23_P360804	CPNE5	2.44581	-2.45839	2.09333
A_23_P69810	AGPAT9	2.90975	3.25013	2.43669
A_23_P59738	MYL7	18.5316	4.47513	-3.43581
A_23_P115011	ADAMTSL4	3.59167	4.15881	-2.43164
A_23_P126939	RAB29	-5.11657	-3.83959	-7.53853
A_24_P510377		4.44295	9.43539	4.36173
A_24_P321511	GOLT1B	2.40844	3.20916	3.25712
A_23_P129358	SETD6	-2.42674	-2.39002	-2.70197
A_21_P0001959		-3.30136	-2.39221	-5.67748
A_33_P3241204	CALHM3	8.60316	10.2631	12.7301
A_33_P3214869	KPNA7	2.27402	3.80258	3.82458
A_21_P0002730		-6.2722	-2.34639	-2.1519
A_33_P3355040	LOC728903	-2.07655	-2.47908	-3.03629
A_33_P3229177	POLE4	-2.82697	-2.29204	-2.74735
A_23_P142606	CRYGC	11.5769	13.2904	10.4055
A_23_P42975	PRKAR2B	41.7839	4.20324	14.1668
A_24_P171268	RASSF5	-2.81294	-2.76438	4.46394
A_23_P214080	EGR1	-5.95214	-3.26947	-2.48858
A_23_P102571	SLC2A4RG	-4.61491	-4.63325	-4.83778
A_24_P13041	RTKN2	2.22899	4.50362	4.6985
A_33_P3217238	ATAD2	-3.91626	-4.35799	-2.91281
A_23_P401606	EDIL3	7.2756	7.66996	3.3856
A_33_P3356210	NCR3LG1	-2.80191	-5.18475	-2.05027
A_33_P3270623	FAM181B	-2.17689	-2.89271	-2.3694
A_24_P925040	CAV2	2.18941	2.80967	3.85123
A_33_P3363425	FRMD3	7.67642	5.36873	2.54449
A_21_P0003999	LOC257396	-2.91202	-2.31108	-2.72053
A_21_P0013960	LOC101930246	10.5829	6.70309	2.9214
A_23_P259272	WSB2	-2.84826	-2.09369	-2.69259
A_23_P363647	DDX26B	-3.75852	-3.17987	-9.12487
A_21_P0012409	XLOC_014512	4.68405	3.05601	2.1065
A_33_P3645465	PDCD4-AS1	-2.92203	-2.71043	-2.06169
A_23_P60742	MYLPF	-2.06637	3.37822	-2.87805
A_23_P129704	TERF2IP	-2.35455	-2.73817	-2.5844
A_24_P382119	MTMR4	-4.27311	-5.4969	-6.59285
A_24_P308229	AIM1L	2.82501	3.90663	3.57806
A_33_P3397763	TNFSF9	31.7271	3.03716	4.70407
A_23_P23074	IFI44	-2.05601	-4.90951	-2.34374
A_23_P20606	NIPSNAP3A	-2.36813	-2.56029	-2.55083
A_24_P358131		4.87794	2.51046	3.59666
A_21_P0006969	SFTA1P	3.34505	2.26281	4.11725
A_23_P314101	SUSD2	3.96464	2.682	6.63875
A_33_P3221788	RAB22A	-5.34835	-2.90819	-5.23212
A_33_P3296230		-2.67248	-5.48643	-4.37301
A_23_P436526	SLC25A42	-3.435	-2.45966	-8.93744
A_33_P3347971	TPD52	-2.0344	-2.40314	-3.05546
A_33_P3393971	PKP1	-2.48737	-2.09154	-4.28955
A_24_P7750		5.81126	2.87956	44.9899
A_19_P00803685	ANKRD33B	2.95209	8.02191	5.45573
A_33_P3377364	ITGB4	-5.46213	-5.10703	-10.4371
A_23_P5742	CCDC121	-2.7281	-2.77304	-3.22374
A_33_P3266010	RIN1	-5.65515	-3.49734	-2.47593
A_23_P75609	CEP164	-2.83761	-2.6046	-3.79977
A_33_P3354256	MTSS1	-3.92721	-2.76247	-5.21065
A_23_P52207	BAMBI	16.8908	3.52275	4.12046
A_23_P23748	WDR47	-2.62739	-2.61646	-2.2367
A_23_P81507	FAT2	-7.36895	-3.50182	-3.2707
A_23_P351535	DBIL5P	-2.53037	-2.03356	-2.20906
A_33_P3251703	CRIP1	8.15689	3.17702	6.27535
A_21_P0007477	LINC01405	92.9466	5.99723	20.833
A_33_P3325349	TSPAN5	-2.57945	-3.86829	-2.38874
A_23_P203743	GAB2	62.6337	26.6473	2.52892
A_24_P62659	TSPAN2	14.547	11.0814	5.46434
A_24_P80532	CCNG2	-2.51091	-2.28771	-2.00747
A_33_P3314550	RAB3A	-2.82549	-2.12343	-4.01328
A_23_P33196	COL5A2	3.3583	2.25691	3.43549
A_23_P8834	EPHX2	-3.3075	-3.01051	-7.29678
A_24_P636318	FAM168B	-2.39227	-2.83984	-2.17942
A_21_P0011526	CCDC144A	2.48814	4.54287	2.46077
A_33_P3407524	SUV39H1	-3.71313	-2.36842	-2.18336
A_33_P3408757	FOXO6	6.60332	2.26816	15.3577
A_32_P222961	SPIN4	7.32812	2.64746	2.05059
A_21_P0001537	FLJ27354	-9.96253	-5.84361	-5.90085
A_24_P174341	CCNT2	2.26196	2.94497	2.8933
A_33_P3335725	INSR	5.06019	10.5806	6.91095
A_23_P94095	ANKRD46	2.16865	5.08137	6.64063
A_21_P0007229		12.4818	3.44769	3.11388
A_23_P136573	ST3GAL5	-3.70035	-2.2621	-7.21362
A_23_P69179	LEPREL1	8.25703	2.23692	2.11671
A_33_P3298661	ZNF148	-2.21385	-2.51677	-2.96131
A_33_P3357087	MPV17	-2.35597	-2.15957	-2.42057
A_23_P60990	C2orf54	5.42225	28.2165	33.6775
A_33_P3243702	KLHL30	6.67363	3.53848	2.84408
A_23_P206856	WDR59	-2.47686	-2.25402	-2.04366
A_33_P3329974	CGN	2.43439	4.16412	2.62151
A_23_P71270	AZGP1	15.4541	3.06355	7.27718
A_33_P3306177	TAPT1	-2.02612	-2.46459	-3.15932
A_33_P3408918	SAA2	4.58434	2.1163	-4.92773
A_23_P58266	S100P	64.1074	13.575	2.83237
A_23_P53668	NFYB	2.04867	2.05072	2.35076
A_33_P3261293	DKK3	-2.61251	-3.02329	-3.74376
A_23_P381714	CA13	6.1214	4.18712	2.91212
A_33_P3697530	SEMA4D	3.42708	2.18076	2.03536
A_24_P303193		2.31301	3.29826	2.06193
A_23_P119464	RHPN2	2.10713	2.74485	3.77436
A_33_P3339070	LINC00704	-4.41549	-3.72245	-2.23615
A_33_P3387621	RHPN2	2.26829	2.5759	4.41192
A_33_P3304983	PRKAR2B	59.6903	3.34989	11.1478
A_33_P3416321	SLC17A5	4.87404	2.8161	2.40417
A_32_P44394	AIM2	-2.36775	-3.15458	-2.43547
A_32_P169735	TTC8	-2.82726	-2.31624	-3.50479
A_33_P3285565	CLDN3	2.49679	10.1359	11.654
A_33_P3267230	TBC1D3B	2.46284	2.4449	2.36623
A_23_P57417	MMP11	2.28533	2.89365	4.2944
A_33_P3307875	SPTSSA	3.14608	2.50549	2.43929
A_23_P69226	EMC3	-2.4856	-2.45021	-2.63619
A_23_P154234	POLE4	-2.64052	-2.2732	-2.76138
A_32_P23624	ABCB10	2.6692	2.89267	2.67846
A_23_P360964	DACT3	-19.4389	2.36489	2.13105
A_23_P52761	MMP7	28.5642	2.994	6.96753
A_33_P3240295		4.78427	2.61754	3.81415
A_23_P14072	KRT8	5.37201	2.585	12.1918
A_19_P00322573	LINC01372	2.07555	2.30965	3.07258
A_33_P3406873	NFASC	-5.55308	-4.124	-7.41467
A_19_P00319404	LINC00472	2.32115	-3.02775	-2.3259
