# Supplementary material for: Screening for long noncoding RNAs associated with oral squamous cell carcinoma reveals the potentially oncogenic actions of DLEU1
Source: Cell Death Dis. 2018 Aug 1;9(8):826. doi: 10.1038/s41419-018-0893-2 (PMC6070574; doi:10.1038/s41419-018-0893-2)
Supplement: Supplementary file 3 — Supplementary Table 2 [file 41419_2018_893_MOESM3_ESM.xlsx]

## Sheet: primer sequences
Supplementary Table 2. Sequences of the qRT-PCR primers used in this study
Gene name
DLEU1 #1	Forward	5'-TCAGAATGCCGACTCTATGCT-3'
	Reverse	5'-GGTGAGGACAGAGTTAAACGC-3'
	Product size	103 bp
DLEU1 #2	Forward	5'-CACGTGCATTTAAAACCGCC -3'
	Reverse	5'-AAGACTTTGGGGCAGATTTCTT-3'
	Product size	146 bp
LINC00941	Forward	5'-CCTCACCAGACGCCAGTG-3'
	Reverse	5'-ATGGCCTGAATCTGCTCCAG-3'
	Product size	147 bp
LINC00460	Forward	5'-ACTCATCTCCTCAAACCTGGG-3'
	Reverse	5'-TCTTAGCCGAGAAGTGTGCA-3'
	Product size	148 bp
TCONS_00015845	Forward	5'-AGGAAAACCTTGAGACCCTGA-3'
	Reverse	5'-ACGTCACCCACATTTCATTCTC-3'
	Product size	149 bp
TCONS_00025137	Forward	5'-CGGGCAGCACCGTGCCT-3'
	Reverse	5'-CCTCGGGATCAATAGCAGCCG-3'
	Product size	104 bp
TCONS_00005474	Forward	5'-GGCCACAGAGACAACCATAC-3'
	Reverse	5'-CCAGCCTAGAGAACCACGT-3'
	Product size	92 bp
TCONS_00019082	Forward	5'-GCTCGTCCCTCATTGACTCT-3'
	Reverse	5'-TCGCCATAATCTCACTCTGCA-3'
	Product size	100 bp
LINC00944	Forward	5'-CTAGGACCAGGGCCTTCAG-3'
	Reverse	TGCCTTCAATCTGCAGCTC-3'
	Product size	106 bp
LINC00319	Forward	5'-GGTGTCCACAGTCCTTGAGA-3'
	Reverse	5'-AGTCCAAATCCGGCAAAGTG-3'
	Product size	146 bp
TCONS_00002756	Forward	5'-AGCAATCTTCCAAGCTCAGC-3'
	Reverse	5'-CCATCAAGAAAGGACAGGAGC-3'
	Product size	130 bp
TCONS_00000095	Forward	5'-AGGGAAGCTCTACGTCTTGG-3'
	Reverse	5'-GAGATGGAGGTTGCGATGAG-3'
	Product size	146 bp
TCONS_00014521	Forward	5'-ATGTCAGGGCATTGAGAAGTT-3'
	Reverse	5'-TCTTGCCAGGTGTTGTTCTG-3'
	Product size	147 bp
TCONS_00024273	Forward	5'-AGAGAGTCGGCAGCAGAAAG-3'
	Reverse	5'-CCCTTCAAGTTGTACTCCCAGA-3'
	Product size	103 bp
TCONS_00029612	Forward	5'-CTTGTGCATCCTCAGAGCA-3'
	Reverse	5'-GGCGGACCCATACTTTTCTA-3'
	Product size	107 bp
TCONS_00026207	Forward	5'-TCCTATTCTGGCCCATCGTG-3'
	Reverse	5'-CTGGTCTCTCTGCTCCTCTTC-3'
	Product size	145 bp
HAS3	Forward	5'-ATCATGCAGAAGTGGGGAGG-3'
	Reverse	5'-CAGGACTCGAAGCATCTCGA-3'
	Product size	141 bp
CD44	Forward	5'-TACTGTTGTAGTCCCTCACTTGGA-3'
	Reverse	5'-CAATGTTGCAAGGGTTTGTG-3'
	Product size	129 bp
TP63	Forward	5'-CCGTCCAATTTTAATCATTGTT-3'
	Reverse	5'-ATCTTCATCCGCCTTCCTGT-3'
	Product size	118 bp
BCL2L10	Forward	5'-CCTGGTGGCCTTGCTGAG-3'
	Reverse	5'-AAAAGCCAGTGGAAAGGGG-3'
	Product size	115 bp
HOXD8	Forward	5'-AATATTGGCGAGGACCCAGA-3'
	Reverse	5'-GAGTTTGGAAGCGACTGTAGG-3'
	Product size	127 bp
GALNT3	Forward	5'-TCTTGGACCAGACACTCGAC-3'
	Reverse	5'-CAGTTCTAAGCAACGTGGACC-3'
	Product size	125 bp
SMYD2	Forward	5'-TCCTTTGTACTCCCTCAACGT-3'
	Reverse	5'-TGAGCTACTTCCATGATTGCAA-3'
	Product size	126 bp
SETD6	Forward	5'-CCAATCACAACGCCAATCTAGA-3'
	Reverse	5'-CCGTACATATGAATCAGTTGCCA-3'
	Product size	133 bp
KDM1B	Forward	5'-GTGGGGAGGCCTACGATATC-3'
	Reverse	5'-GCCCCTGTAACAGTTTGTGG-3'
	Product size	100 bp
CDH1	Forward	5'-CCTGCCAATCCCGATGAAATTG-3'
	Reverse	5'-CTCAGACTAGCAGCTTCGGAA-3'
	Product size	137 bp
ACTB	Forward	5'-GCCAACCGCGAGAAGATGA-3'
	Reverse	5'-AGCACAGCCTGGATAGCAAC-3'
	Product size	80 bp
For DLEU1, primer pair #1 was mainly used for expression analysis,
and primer pair #2 was used for evaluating knockdown efficiency.
