# Supplementary material for: Screening for long noncoding RNAs associated with oral squamous cell carcinoma reveals the potentially oncogenic actions of DLEU1
Source: Cell Death Dis. 2018 Aug 1;9(8):826. doi: 10.1038/s41419-018-0893-2 (PMC6070574; doi:10.1038/s41419-018-0893-2)
Supplement: Supplementary file 4 — Supplementary Table 3 [file 41419_2018_893_MOESM4_ESM.xlsx]

## Sheet: siRNA sequences
Supplementary Table 3. Sequences of the siRNAs used in this study
siRNA name
siDLEU1-1	Sense	5'-GAGGGGUCGUCUUAUAGCUAC-3'
	Antisense	5'-AGCUAUAAGACGACCCCUCGG-3'
siDLEU1-2	Sense	5'-CAGGGGUUAUCGCACUUAAGC-3'
	Antisense	5'-UUAAGUGCGAUAACCCCUGUA-3'
siLINC00941	Sense	5'-CCAACUAUGCUUAUAACCACA-3'
	Antisense	5'-UGGUUAUAAGCAUAGUUGGUC-3'
siLINC00460	Sense	5'-CCUUGACUACUGCUAUAGAAC-3'
	Antisense	5'-UCUAUAGCAGUAGUCAAGCUG-3'
siTCONS_15845	Sense	5'-GGCUGCCCUCCCGAAGAAUUC-3'
	Antisense	5'-AUUCUUCGGGAGGGCAGCCAG-3'
siTCONS_25137	Sense	5'-CCCCUGAACCGUAUAGCAAGA-3'
	Antisense	5'-UUGCUAUACGGUUCAGGGGAG-3'
siTCONS_5474	Sense	5'-CUUCUCUUAACGAUCUAAUCU-3'
	Antisense	5'-AUUAGAUCGUUAAGAGAAGUU-3'
